# Supplementary material for: Generation of New Knock-Out Mouse Strains of Lysophosphatidic Acid Receptor 1
Source: Int J Mol Sci. 2025 Mar 20;26(6):2811. doi: 10.3390/ijms26062811 (PMC11942715; doi:10.3390/ijms26062811)
Supplement: Supplementary file 1 [file ijms-26-02811-s001.zip]

Archive with 1 entries (1 files):
- ijms-3428319-supplementary.pdf
